# Supplementary material for: A qualitative investigation of organizational challenges and facilitators to screening individuals experiencing homelessness for hepatitis C virus (HCV) in Houston, Texas
Source: PLoS One. 2022 Aug 22;17(8):e0273302. doi: 10.1371/journal.pone.0273302 (PMC9394822; doi:10.1371/journal.pone.0273302)
Supplement: S1 File — (XLSX) [file pone.0273302.s001.xlsx]

## Sheet: Sheet1
Pseudonym	Study Site	How old are you? [Enter number only]	What is your gender? - Selected Choice	What is your sexual orientation? [Select all that apply] - Selected Choice	How would you describe your racial/ethnic identity? [Select all that apply] - Selected Choice	What is the highest level of education you completed?	What is your job title/position? - Selected Choice	What is your job title/position? - Other: - Text	How long have you been working at (Name of Organization)?	How many clients per month does (Name of Organization) serve?	Does (Name of Organization) provide hepatitis C screening on site?	[If yes to Q9] How long has (Name of Organization) been providing hepatitis C screening?	Does (Name of Organization) provide education around hepatitis C to staff?	Does (Name of Organization) provide education around hepatitis C to clients?
Participant 1	Site 1	35	Female	Straight or heterosexual	Black or African American [African American, Jamaican, Nigerian, Ethiopian, Haitian, Somali]	Grades 12 or GED	Other:	PCT (Patient Care Technician)	1 year- less than 3 years	101-300	Yes	More than 10 years	Yes	Yes
Participant 2	Site 1	48	Female	Straight or heterosexual	Black or African American [African American, Jamaican, Nigerian, Ethiopian, Haitian, Somali]	Any post graduate studies	Nurse, nurse practitioner		More than 10 years	101-300	Yes	5 years- less than 10 years	No	Yes
Participant 3	Site 1	67	Female	Straight or heterosexual	Black or African American [African American, Jamaican, Nigerian, Ethiopian, Haitian, Somali]	Some college, Associate’s Degree, or Technical Degree	Other:	LVN Quality Analyst	More than 10 years	101-300	Yes	More than 10 years	Yes	Yes
Participant 4	Site 1	24	Female	Straight or heterosexual	White [German, Italian, Irish, Polish, English, French],Hispanic/Latinx, or Spanish [Mexican or Mexican American, Salvadoran, Puerto Rican, Dominican, Cuban, Colombian]	Some college, Associate’s Degree, or Technical Degree	Other:	LVN	6 months- 1 year	301-400	No		Yes	No
Participant 5	Site 1	28	Female	Straight or heterosexual	Black or African American [African American, Jamaican, Nigerian, Ethiopian, Haitian, Somali]	Any post graduate studies	Social worker		6 months- 1 year	Less than 100	Unsure		Unsure	Unsure
Participant 6	Site 1	53	Female	Straight or heterosexual	Black or African American [African American, Jamaican, Nigerian, Ethiopian, Haitian, Somali]	Some college, Associate’s Degree, or Technical Degree	Nurse, nurse practitioner		More than 10 years	101-300	No		Unsure	Yes
Participant 7	Site 1	44	Female	Straight or heterosexual	Black or African American [African American, Jamaican, Nigerian, Ethiopian, Haitian, Somali]	Bachelor’s Degree	Other:	CHW/eligibility counselor	5 years- less than 10 years	301-400	No		Yes	Yes
Participant 8	Site 1	47	Male	Straight or heterosexual	Black or African American [African American, Jamaican, Nigerian, Ethiopian, Haitian, Somali]	Any post graduate studies	Social worker		1 year- less than 3 years	Less than 100	Unsure		No	Yes
Participant 9	Site 1	60	Male	Straight or heterosexual	White [German, Italian, Irish, Polish, English, French]	Any post graduate studies	Other:	Director	1 year- less than 3 years	501-1000	Yes	1 year- less than 3 years	No	No
Participant 10	Site 1	30	Female	Straight or heterosexual	Hispanic/Latinx, or Spanish [Mexican or Mexican American, Salvadoran, Puerto Rican, Dominican, Cuban, Colombian]	Grades 12 or GED	Other:	Administrative Assistant	5 years- less than 10 years	More than 1000	Yes	5 years- less than 10 years	No	Yes
Participant 11	Site 1	38	Female	Straight or heterosexual	Hispanic/Latinx, or Spanish [Mexican or Mexican American, Salvadoran, Puerto Rican, Dominican, Cuban, Colombian]	Some college, Associate’s Degree, or Technical Degree	Other:	CHW/Eligiblity Counselor/Screener	5 years- less than 10 years	301-400	Yes	5 years- less than 10 years	Yes	Yes
Participant 12	Site 2	54	Male	Straight or heterosexual	Black or African American [African American, Jamaican, Nigerian, Ethiopian, Haitian, Somali]	Bachelor’s Degree	Other:	Day Center Manager	5 years- less than 10 years	More than 1000	Unsure		No	No
Participant 13	Site 2	36	Female	Straight or heterosexual	Black or African American [African American, Jamaican, Nigerian, Ethiopian, Haitian, Somali]	Some college, Associate’s Degree, or Technical Degree	Case manager/navigator		6 months- 1 year	More than 1000	No		No	No
Participant 14	Site 2	65	Male	Straight or heterosexual	White [German, Italian, Irish, Polish, English, French]	Bachelor’s Degree	Other:	Chief Operation Officer	More than 10 years	More than 1000	No		No	No
Participant 15	Site 2	26	Male	Straight or heterosexual	White [German, Italian, Irish, Polish, English, French],Black or African American [African American, Jamaican, Nigerian, Ethiopian, Haitian, Somali]	Some college, Associate’s Degree, or Technical Degree	Other:	Day Center Coordinator	1 year- less than 3 years	More than 1000	Unsure		Unsure	Unsure
Participant 16	Site 2	34	Female	Straight or heterosexual	Black or African American [African American, Jamaican, Nigerian, Ethiopian, Haitian, Somali]	Bachelor’s Degree	Other:	Housing Assesor	1 year- less than 3 years	More than 1000	No		No	No
Participant 17	Site 1	40	Female	Straight or heterosexual	Asian [Chinese, Filipino, Korean, Vietnamese, Asian Indian, Japanese]	Any post graduate studies	Nurse, nurse practitioner		5 years- less than 10 years	101-300	Yes	5 years- less than 10 years	No	Yes
Participant 18	Site 1	51	Female	Straight or heterosexual	Hispanic/Latinx, or Spanish [Mexican or Mexican American, Salvadoran, Puerto Rican, Dominican, Cuban, Colombian]	Some college, Associate’s Degree, or Technical Degree	Other:	Eligibility Counselor; CHW	5 years- less than 10 years	I don't know	Unsure		Unsure	Unsure
Participant 19	Site 2	37	Female	Straight or heterosexual	White [German, Italian, Irish, Polish, English, French]	Bachelor’s Degree	Other:	Program Coordinator	More than 10 years	301-400	No		No	No
Participant 20	Site 2	36	Male	Straight or heterosexual	Black or African American [African American, Jamaican, Nigerian, Ethiopian, Haitian, Somali]	Some college, Associate’s Degree, or Technical Degree	Other:	Greeter/Security	1 year- less than 3 years	101-300	No		No	No
Participant 21	Site 2	26	Female	Straight or heterosexual	Black or African American [African American, Jamaican, Nigerian, Ethiopian, Haitian, Somali]	Any post graduate studies	Other:	Housing Navigator	1 year- less than 3 years	Less than 100	Yes	I don't know	No	Yes
